# Supplementary material for: FePc/Mxene-Modified Electrode as a Highly Sensitive Sensing Platform for the Detection of Hg2+ in a Water Environment
Source: Nanomaterials (Basel). 2026 Jun 9;16(12):708. doi: 10.3390/nano16120708 (PMC13305963; doi:10.3390/nano16120708)
Supplement: Supplementary file 1 [file nanomaterials-16-00708-s001.zip]

Archive with 1 entries (1 files):
- nanomaterials-4332763-supplementary.pdf
